# Supplementary material for: Isolation, Identification, and Biological Activities of a New Chlorin e6 Derivative
Source: Int J Mol Sci. 2024 Jun 28;25(13):7114. doi: 10.3390/ijms25137114 (PMC11240924; doi:10.3390/ijms25137114)
Supplement: Supplementary file 1 [file ijms-25-07114-s001.zip]

Archive with 1 entries (1 files):
- ijms-3007080-supplementary.pdf
